# Supplementary material for: Neuro-functional correlates of personality dimensions in Parkinson’s disease
Source: Front Pharmacol. 2025 Nov 7;16:1705937. doi: 10.3389/fphar.2025.1705937 (PMC12634589; doi:10.3389/fphar.2025.1705937)
Supplement: Supplementary file 1 [file Table1.xlsx]

## Sheet: Sheet 1
Supplementary Table S1. Correlations between clusters of connectivity and clinical variables
Clusters	Variables	Correlations of Pearson
		p.value		r
Cluster 1	Age	0.157068		-0.269725
	Disease duration	0.965538		0.00839211
	Mean VAS	0.350302		-0.179934
	MoCA	0.0992565		0.31214
	LED	0.926187		0.0179935
	MDS-UPDRS III	0.023342		-0.419909
	HAD Total	0.174808		-0.263892
	HAD Anxiety	0.684826		-0.0802397
	HAD Depression	0.0645982		-0.353978
	Novelty Seeking	2.11621e-07	*	0.79832
	Harm Avoidance	0.378892		-0.169675
	Reward Dependence	0.368253		0.173437
	Persistence	0.810605		0.0465234
Cluster 2	Age	0.536378		0.119665
Cluster 2	Disease duration	0.236356		-0.22699
Cluster 2	Mean VAS	0.834983		0.0404466
Cluster 2	MoCA	0.283212		0.206194
Cluster 2	LED	0.652572		-0.0872778
Cluster 2	MDS-UPDRS III	0.0690442		-0.342392
Cluster 2	HAD Total	0.0021477	*	-0.55554
Cluster 2	HAD Anxiety	0.00708232		-0.497381
Cluster 2	HAD Depression	0.029971		-0.410617
Cluster 2	Novelty Seeking	0.339636		0.183888
Cluster 2	Harm Avoidance	6.21815e-07	*	-0.779609
Cluster 2	Reward Dependence	0.590975		-0.104105
Cluster 2	Persistence	0.867215		-0.0324678
Cluster 3	Age	0.448231		0.146507
Cluster 3	Disease duration	0.358647		-0.17689
Cluster 3	Mean VAS	0.191815		0.249495
Cluster 3	MoCA	0.560243		0.112779
Cluster 3	LED	0.792984		0.0509427
Cluster 3	MDS-UPDRS III	0.0691518		-0.342267
Cluster 3	HAD Total	0.00297023	*	-0.540719
Cluster 3	HAD Anxiety	0.00206906	*	-0.557203
Cluster 3	HAD Depression	0.0912859		-0.325211
Cluster 3	Novelty Seeking	0.537558		0.119321
Cluster 3	Harm Avoidance	6.91845e-09	*	-0.846979
Cluster 3	Reward Dependence	0.261924		-0.21534
Cluster 3	Persistence	0.290634		0.20311
Cluster 4	Age	0.162752		-0.266212
Cluster 4	Disease duration	0.680775		0.0797835
Cluster 4	Mean VAS	0.974551		0.00619642
Cluster 4	MoCA	0.776187		-0.0551785
Cluster 4	LED	0.410615		0.158805
Cluster 4	MDS-UPDRS III	0.284836		0.205515
Cluster 4	HAD Total	0.0112391		0.47188
Cluster 4	HAD Anxiety	0.0281921		0.414766
Cluster 4	HAD Depression	0.0624753		0.356639
Cluster 4	Novelty Seeking	0.443556		-0.148004
Cluster 4	Harm Avoidance	8.00754e-07	*	0.77494
Cluster 4	Reward Dependence	0.315487		0.193129
Cluster 4	Persistence	0.96003		0.0097343
Cluster 5	Age	0.0222608		-0.422941
Cluster 5	Disease duration	0.883386		0.0284849
Cluster 5	Mean VAS	0.360825		-0.176102
Cluster 5	MoCA	0.447224		0.146829
Cluster 5	LED	0.809601		0.0467746
Cluster 5	MDS-UPDRS III	0.709772		0.0721941
Cluster 5	HAD Total	0.0573316		0.36339
Cluster 5	HAD Anxiety	0.00924463		0.482899
Cluster 5	HAD Depression	0.58397		0.108111
Cluster 5	Novelty Seeking	0.98684		-0.00320374
Cluster 5	Harm Avoidance	8.32907e-06	*	0.725881
Cluster 5	Reward Dependence	0.205265		0.242354
Cluster 5	Persistence	0.374682		0.171156
Cluster 6	Age	0.530953		0.121251
Cluster 6	Disease duration	0.175234		-0.258795
Cluster 6	Mean VAS	0.574509		0.108726
Cluster 6	MoCA	0.0641742		0.348187
Cluster 6	LED	0.088331		-0.322145
Cluster 6	MDS-UPDRS III	0.0512523		-0.365431
Cluster 6	HAD Total	0.0213133		-0.433137
Cluster 6	HAD Anxiety	0.0172513		-0.446417
Cluster 6	HAD Depression	0.180745		-0.260429
Cluster 6	Novelty Seeking	0.611047		0.0985452
Cluster 6	Harm Avoidance	1.90125e-05	*	-0.705694
Cluster 6	Reward Dependence	0.369678		-0.17293
Cluster 6	Persistence	0.444722		0.14763
Cluster 7	Age	0.535177		-0.120016
Cluster 7	Disease duration	0.730845		0.066744
Cluster 7	Mean VAS	0.669664		0.0827221
Cluster 7	MoCA	0.352189		-0.179242
Cluster 7	LED	0.515797		0.125722
Cluster 7	MDS-UPDRS III	0.0606083		0.352652
Cluster 7	HAD Total	0.000973619	*	0.589065
Cluster 7	HAD Anxiety	0.00808059		0.49029
Cluster 7	HAD Depression	0.0109842		0.473193
Cluster 7	Novelty Seeking	0.734576		-0.0657843
Cluster 7	Harm Avoidance	1.94145e-05	*	0.70516
Cluster 7	Reward Dependence	0.464025		0.141511
Cluster 7	Persistence	0.312366		-0.194355
Cluster 8	Age	0.768017		0.0572478
Cluster 8	Disease duration	0.435562		-0.150584
Cluster 8	Mean VAS	0.643968		0.0895884
Cluster 8	MoCA	0.182605		0.254588
Cluster 8	LED	0.598808		-0.101926
Cluster 8	MDS-UPDRS III	0.0146139		-0.448761
Cluster 8	HAD Total	0.0122353		-0.466979
Cluster 8	HAD Anxiety	0.0559139		-0.365334
Cluster 8	HAD Depression	0.0354913		-0.398897
Cluster 8	Novelty Seeking	0.275146		0.209605
Cluster 8	Harm Avoidance	2.56273e-06	*	-0.751964
Cluster 8	Reward Dependence	0.600895		0.101347
Cluster 8	Persistence	0.0887108		0.321782
VAS = Visual Analog Scale of pain; MoCA = Montreal Cognitive Assessment; LED = levodopa equivalent dosage; MDS-UPDRS = Movement Disorder Society-Unified Parkinson’s Disease Rating Scale; HAD = Hospital Anxiety Depression scale. Significant correlations are in bold and red (*corrected p.value < 0.0038) and relevant coefficients of correlation are also in bold (r>|0.7|).
